# Supplementary material for: Impact of fasting and refeeding on immune markers, hepatic gene expression, and gut microbiota in geese: insights into metabolic regulation and gut-liver interactions
Source: Front Microbiol. 2025 Feb 18;16:1498460. doi: 10.3389/fmicb.2025.1498460 (PMC11877903; doi:10.3389/fmicb.2025.1498460)
Supplement: Supplementary file 1 [file Table_1.XLSX]

## Sheet: Additional table 1
Supplementary table S1. The key regulatory genes governing fasting and refeeding in the liver were compared between control and fasted conditions.
Gene ID	Description	Regulation	baseMean_CON	baseMean_Fasted	log2FoldChange	pval	padj	Function
ENSACDG00005018728	solute carrier family 6 member 9 (SLC6A9)	Up Regulation	29.2151	363.517	3.63724	4.50417e-56	2.15329e-52	Carboxylic acid transport
ENSACDG00005015374	carnitine palmitoyltransferase 1A(CPT1A)	Up Regulation	593.937	4645.99	2.9676	6.47657e-41	1.54812e-37	Fatty acid degradation
ENSACDG00005011550	alanyl aminopeptidase, membrane (ANPEP)	Up Regulation	2780.06	11491.3	2.04735	6.02894e-41	1.54812e-37	Glutathione metabolism
ENSACDG00005006693	programmed cell death 4 (PDCD4)	Up Regulation	495.559	2132.02	2.10509	4.25173e-40	8.71118e-37	Response to stress
ENSACDG00005010243	3-hydroxy-3-methylglutaryl-CoA lyase 1(HMGCS1)	Up Regulation	405.78	11237.9	4.79153	1.94628e-29	1.39568e-26	Peroxisome
ENSACDG00005017251	phosphoenolpyruvate carboxykinase 1 (PCK1)	Up Regulation	14.9035	11560.7	9.59937	4.19128e-22	1.36617e-19	PPAR signaling pathway
ENSACDG00005004006	carnitine palmitoyltransferase 1B (CPT1B)	Up Regulation	64.614	338.105	2.38755	3.04353e-33	3.46174e-30	Response to stress
ENSACDG00005016291	cyclin dependent kinase 9 (CDK9)	Up Regulation	647.126	2697.45	2.05948	3.06608e-32	3.14098e-29	Response to stress
ENSACDG00005002692	peroxisomal trans-2-enoyl-CoA reductase (PECR)	Up Regulation	979.93	3175.9	1.69642	2.20132e-28	1.43506e-25	Peroxisome
ENSACDG00005006700	N-myc downstream regulated 1 (NDRG1)	Up Regulation	4426.71	17812.2	2.00856	8.4212e-29	5.75128e-26	Response to stress
ENSACDG00005018220	UDP-glucose pyrophosphorylase 2 (UGP2)	Down Regulation	57656.7	3210.14	-4.16678	2.15895e-68	3.09637e-64	Carbohydrate metabolism
ENSACDG00005016717	angiopoietin like 3 (ANGPTL3)	Down Regulation	5578.15	256.86	-4.44073	9.11218e-48	3.26717e-44	lipid metabolism
ENSACDG00005017918	acyl-CoA synthetase bubblegum family member 2 （ACSBG2）	Down Regulation	16625.1	367.66	-5.49885	3.90997e-28	2.33653e-25	Fatty acid biosynthesis\PPAR signaling pathway
ENSACDG00005001050	ELOVL fatty acid elongase 6 (ELOVL6)	Down Regulation	8189.89	2238.56	-1.87127	3.10138e-28	1.93391e-25	Biosynthesis of unsaturated fatty acids
ENSACDG00005006317	stearoyl-CoA desaturase (SCD)	Down Regulation	24252.3	17.9899	-10.3967	2.24909e-33	2.93241e-30	Biosynthesis of unsaturated fatty acids
ENSACDG00005018606	acyl-CoA synthetase short chain family member 2 (ACSS2)	Down Regulation	10617.4	2809.21	-1.91819	1.50287e-37	2.69428e-34	Glycolysis / Gluconeogenesis
ENSACDG00005012769	acetyl-CoA carboxylase alpha (ACCα)	Down Regulation	27178	4772.84	-2.50952	1.71415e-27	9.83371e-25	Fatty acid biosynthesis\Insulin signaling pathway
ENSACDG00005014185	fatty acid synthase (FASN)	Down Regulation	163408	5904.7	-4.79047	4.09823e-26	1.89603e-23	Fatty acid biosynthesis\Insulin signaling pathway
ENSACDG00005009759	fatty acid desaturase 1 (FADS1)	Down Regulation	21498.1	2669.3	-3.00968	3.78026e-25	1.69427e-22	Biosynthesis of unsaturated fatty acids
ENSACDG00005009981	hexokinase domain containing 1 (HKDC-1)	Down Regulation	6882.24	32.0386	-7.74692	1.41281e-07	5.56663e-06	Glycolysis / Gluconeogenesis\Insulin signaling pathway
ENSACDG00005007348	cytochrome P450 family 26 subfamily A member 1 (CYP26A1)	Down Regulation	321.939	9.89027	-5.02463	1.50935e-23	5.89435e-21	Retinol metabolism
ENSACDG00005006799	transaldolase 1 (TALDO1)	Down Regulation	3873.54	1117.95	-1.79279	2.27514e-30	1.91941e-27	Carbohydrate metabolism
ENSACDG00005008432	ATP citrate lyase (ACLY)	Down Regulation	35266.2	7080.57	-2.31635	1.70101e-23	6.25534e-21	Carbohydrate metabolism
