# Supplementary material for: Impact of fasting and refeeding on immune markers, hepatic gene expression, and gut microbiota in geese: insights into metabolic regulation and gut-liver interactions
Source: Front Microbiol. 2025 Feb 18;16:1498460. doi: 10.3389/fmicb.2025.1498460 (PMC11877903; doi:10.3389/fmicb.2025.1498460)
Supplement: Supplementary file 2 [file Table_2.XLSX]

## Sheet: Additional table 2
Supplementary table S2. The key regulatory genes governing fasting and refeeding in the liver were compared between fasted and refed conditions.
Gene ID	Description	Regulation	baseMean_Fasted	baseMean_Refed	log2FoldChange	pval	padj	Function
ENSACDG00005000801	heat shock protein 90 beta family member 1 (HSP90B1)	Up Regulation	16676.1	96128.6	2.52719	1.66037e-64	1.1865e-60	Protein processing in endoplasmic reticulum
ENSACDG00005016708	cysteine rich with EGF like domains 2 (CRELD2)	Up Regulation	853.365	4536.77	2.41043	5.46871e-57	1.95397e-53	ion binding
ENSACDG00005016717	angiopoietin like 3 (ANGPTL3)	Up Regulation	261.03	5333.05	4.35267	4.00417e-41	9.53793e-38	lipid metabolism
ENSACDG00005014185	fatty acid synthase (FASN)	Up Regulation	6013.66	97465.1	4.01857	2.31187e-28	1.10137e-25	Fatty acid biosynthesis\Insulin signaling pathway
ENSACDG00005005136	protein disulfide isomerase family A member 4 (PDIA4)	Up Regulation	5648.97	21719.3	1.94292	3.90535e-40	6.97691e-37	Protein processing in endoplasmic reticulum
ENSACDG00005014510	hypoxia up-regulated 1 (HYOU1)	Up Regulation	3668.31	13796	1.91106	3.97395e-39	5.67957e-36	Protein processing in endoplasmic reticulum
ENSACDG00005006317	stearoyl-CoA desaturase (SCD)	Up Regulation	18.3077	3513.67	7.58438	3.69676e-15	5.28341e-13	Biosynthesis of unsaturated fatty acids
ENSACDG00005017918	acyl-CoA synthetase bubblegum family member 2 (ACSBG2)	Up Regulation	374.21	8310.49	4.47302	3.68009e-13	4.04904e-11	Fatty acid biosynthesis\PPAR signaling pathway
ENSACDG00005013577	fatty acid binding protein 7 ( FABP7)	Up Regulation	34.2555	78.8872	1.20346	3.50705e-06	0.000109074	PPAR signaling pathway
ENSACDG00005006109	malic enzyme 1 (ME1)	Up Regulation	532.857	1548.11	1.53869	0.000324118	0.00500698	PPAR signaling pathway
ENSACDG00005012769	acetyl-CoA carboxylase alpha (ACCα)	Up Regulation	4861.26	18870.3	1.95671	3.16984e-14	3.97397e-12	Fatty acid biosynthesis\Insulin signaling pathway
ENSACDG00005007825	insulin receptor substrate 1 (IRS)	Up Regulation	205.175	511.007	1.31649	1.88026e-15	2.79924e-13	mTOR signaling pathway\Insulin signaling pathway\FoxO signaling pathway
ENSACDG00005009981	hexokinase domain containing 1 (HKDC1)	Up Regulation	32.6139	2146.56	6.0404	0.000269631	0.00430566	Glycolysis / Gluconeogenesis\Insulin signaling pathway
ENSACDG00005001050	ELOVL fatty acid elongase 6 (ELOVL6)	Up Regulation	2279.5	6220.58	1.44833	1.57863e-17	3.22311e-15	Biosynthesis of unsaturated fatty acids
ENSACDG00005009975	phosphogluconate dehydrogenase(6PGD)	Up Regulation	1270.83	4469.27	1.81427	4.79742e-35	4.03322e-32	Pentose phosphate pathway
ENSACDG00005010574	ELOVL fatty acid elongase 5 ( ELOVL5)	Up Regulation	3512	7890.67	1.16786	6.28908e-16	1.00993e-13	Biosynthesis of unsaturated fatty acids
ENSACDG00005000948	phosphoglucomutase 2 (PGM2)	Up Regulation	1694.47	10008.9	2.56238	6.32145e-11	5.40995e-09	Glycolysis / Gluconeogenesis\Pentose phosphate pathway
ENSACDG00005018606	acyl-CoA synthetase short chain family member 2 (ACSS2)	Up Regulation	2860.15	6936.76	1.27817	1.41342e-09	9.61933e-08	Glycolysis / Gluconeogenesis
ENSACDG00005015374	carnitine palmitoyltransferase 1A (CPT1A)	Down Regulation	4733.68	640.196	-2.88638	2.32584e-38	3.0219e-35	PPAR signaling pathway\Fatty acid degradation
ENSACDG00005018260	3-hydroxy-3-methylglutaryl-CoA synthase 1 (HMGCS)	Down Regulation	53349.6	15602.4	-1.77371	1.71712e-33	1.36339e-30	PPAR signaling pathway
ENSACDG00005003339	acyl-CoA oxidase 3, pristanoyl (ACOX3)	Down Regulation	619.094	222.692	-1.47511	1.83172e-19	4.43711e-17	PPAR signaling pathway\Fatty acid degradation\Peroxisome
ENSACDG00005012725	acyl-CoA synthetase long chain family member 1 (ACSL1)	Down Regulation	33826.2	14823.2	-1.19028	9.53043e-17	1.74627e-14	PPAR signaling pathway\Fatty acid degradation\Peroxisome
ENSACDG00005017251	phosphoenolpyruvate carboxykinase 1 (PCK1)	Down Regulation	11782.3	102.881	-6.8395	3.98206e-15	5.57957e-13	PPAR signaling pathway\Glycolysis / Gluconeogenesis\Insulin signaling pathway
ENSACDG00005019051	protein kinase AMP-activated non-catalytic subunit gamma 2 (PRKAG2)	Down Regulation	465.746	169.046	-1.46213	1.15079e-17	2.40965e-15	Adipocytokine signaling pathway\Insulin signaling pathway
ENSACDG00005005677	inhibin subunit beta C (INHBC)	Down Regulation	520.093	103.424	-2.3302	3.87725e-28	1.78754e-25	TGF-beta signaling pathway\
ENSACDG00005010243	3-hydroxy-3-methylglutaryl-CoA lyase (HMG-CoA lyase)	Down Regulation	11448.8	726.21	-3.97867	6.35695e-23	1.97508e-20	Peroxisome
ENSACDG00005006115	ephrin A1 (EPHA1)	Down Regulation	341.688	90.1864	-1.9217	6.32117e-10	4.60929e-08	MAPK signaling pathway
